# Supplementary material for: Navigating fear, shyness, and discomfort during menstruation in Cambodia
Source: PLOS Glob Public Health. 2022 Jun 9;2(6):e0000405. doi: 10.1371/journal.pgph.0000405 (PMC10022126; doi:10.1371/journal.pgph.0000405)
Supplement: S1 Data — (XLSX) [file pgph.0000405.s002.xlsx]

## Sheet: General Count Data
General Count Data - Table 2
Group	Total n=	SI n=	SFG #	SFG n=	Verify total	Notes
Girls	130	75	6	55	130
Boys	59	38	3	21	59
Mothers	93	31	8	62	93	Parents, Combined, n=108
Fathers	15	15	0	0	15
Male Teachers	17	2	5	15	17
Female Teachers	20	4		16	20
Total Teachers		6		31	37
General Count Analysis
Total No. Participants	334

## Sheet: Girls Demographics
Girl Demographic Data - Table 3
*Note: Table 3 Data for "Average age of menarche (years)" and "Avg. length of menstruation (days)" are in the "Girls Interview Quantiative Data" tabs
BMC/KT	ID	Participant ID (SFGs only)	Student Age	Student Grade	# in Household
BMC	20150706-Girl IN-N2		14	10	6
BMC	20150706-Girl IN-N4		14	9	5
BMC	20150706-Girl IN-Th1		14	9	4
BMC	20150709-Girl IN-N1		14	8	4
BMC	20150709-Girl IN-Th1		14	8	6
KT	20150714-Girl FG-L	P1	14	8
KT	20150714-Girl FG-L	P10	14	8
KT	20150714-Girl IN-N1		14	8	3
KT	20150714-Girl IN-Y1		14	8	6
BMC	20150706-Girl FG-Ta	P8	15	9
BMC	20150706-Girl FG-Ta	P9	15	9
BMC	20150706-Girl IN-N1		15	10	5
BMC	20150707-Girl FG -Sr	P1	15	8
BMC	20150707-Girl FG -Sr	P6	15	8
BMC	20150707-Girl IN-N2		15	8	7
BMC	20150707-Girl IN-Th3		15	8	5
BMC	20150707-Girl IN-Y1		15	8	4
BMC	20150708-Girl FG-Sr	P5	15	10
BMC	20150708-Girl IN-Th2		15	10	3
BMC	20150709-Girl IN-N2		15	8	3
BMC	20150709-Girl IN-N3		15	9	4
BMC	20150709-Girl IN-Th2		15	8	4
BMC	20150709-Girl IN-Th3		15	9	4
BMC	20150709-Girl IN-Y1		15	8	6
BMC	20150709-Girl IN-Y2		15	8	5
BMC	20150709-Girl IN-Y3		15	9	4
BMC	20150709-Girl IN-Y4		15	9	3
KT	20150714-Girl FG-L	P2	15	8
KT	20150714-Girl FG-L	P4	15	8
KT	20150714-Girl FG-L	P5	15	9
KT	20150714-Girl FG-L	P6	15	9
KT	20150714-Girl FG-L	P7	15	9
KT	20150714-Girl FG-L	P8	15	9
KT	20150714-Girl IN-N2		15	9	3
KT	20150714-Girl IN-Th1		15	9	5
KT	20150714-Girl IN-Th2		15	8	4
KT	20150714-Girl IN-Th3		15	8	6
KT	20150714-Girl IN-Y2		15	9	6
KT	20150715-Girl FG-Sr	P10	15	8
KT	20150715-Girl FG-Sr	P3	15	9
KT	20150715-Girl FG-Sr	P5	15	9
KT	20150715-Girl FG-Sr	P6	15	8
KT	20150715-Girl FG-Sr	P7	15	8
KT	20150715-Girl FG-Sr	P9	15	8
KT	20150715-Girl IN-N4		15	8	7
KT	20150715-Girl IN-So2		15	8	7
KT	20150716-Girl FG-L	P3	15	8
KT	20150716-Girl FG-L	P4	15	9
KT	20150716-Girl FG-L	P9	15	8
KT	20150716-Girl IN-Y1		15	10	4
BMC	20150706-Girl FG-Ta	P7	16	9
BMC	20150706-Girl IN-Y2		16	10	7
BMC	20150706-Girl IN-Y3		16	9	5
BMC	20150707-Girl FG -Sr	P2	16	8
BMC	20150707-Girl FG -Sr	P3	16	8
BMC	20150707-Girl FG -Sr	P4	16	8
BMC	20150707-Girl FG -Sr	P7	16	9
BMC	20150707-Girl FG -Sr	P8	16	9
BMC	20150707-Girl IN-N1		16	9	6
BMC	20150707-Girl IN-N3		16	8	6
BMC	20150707-Girl IN-N4		16	8	8
BMC	20150707-Girl IN-Y2		16	8	4
BMC	20150707-Girl IN-Y3		16	8	6
BMC	20150708-Girl FG-Sr	P2	16	10
BMC	20150708-Girl FG-Sr	P3	16	10
BMC	20150708-Girl FG-Sr	P4	16	10
BMC	20150708-Girl FG-Sr	P8	16	11
BMC	20150708-Girl IN-N4		16	10	5
BMC	20150709-Girl IN-Th4		16	9	3
KT	20150714-Girl FG-L	P3	16	8
KT	20150714-Girl FG-L	P9	16	9
KT	20150714-Girl IN-Th4		16	9	4
KT	20150715-Girl IN-N2		16	9	9
KT	20150715-Girl IN-So1		16	8	9
KT	20150715-Girl IN-Th1		16	8	6
KT	20150716-Girl FG-L	P5	16	8
KT	20150716-Girl FG-L	P7	16	10
KT	20150716-Girl IN-N1		16	11	4
KT	20150716-Girl IN-N3		16	8	7
KT	20150716-Girl IN-Th2		16	10	6
KT	20150716-Girl IN-Y2		16	9	6
KT	20150716-Girl IN-Y3		16	10	5
BMC	20150706-Girl FG-Ta	P2	17	10
BMC	20150706-Girl IN-Th4		17	11	2
BMC	20150707-Girl IN-Th2		17	11	7
BMC	20150708-Girl FG-Sr	P6	17	11
BMC	20150708-Girl FG-Sr	P7	17	11
BMC	20150708-Girl FG-Sr	P9	17	11
BMC	20150708-Girl IN-N1		17	10	6
BMC	20150708-Girl IN-N2		17	11	4
BMC	20150708-Girl IN-Th1		17	10	5
BMC	20150708-Girl IN-Y2		17	10	9
BMC	20150708-Girl IN-Y3		17	11	6
BMC	20150710-Girl IN-Sr1		17	12	4
KT	20150715-Girl FG-Sr	P8	17	8
KT	20150715-Girl IN-N1		17	9	5
KT	20150715-Girl IN-N3		17	9	5
KT	20150716-Girl FG-L	P2	17	11
KT	20150716-Girl FG-L	P6	17	10
KT	20150716-Girl FG-L	P8	17	10
KT	20150716-Girl IN-N2		17	10	4
BMC	20150706-Girl IN-Th3		18	10	4
BMC	20150706-Girl IN-Y1		18	11	3
BMC	20150706-Girl IN-Y4		18	11	2
BMC	20150707-Girl FG -Sr	P5	18	8
BMC	20150707-Girl IN-Th1		18	8	4
BMC	20150708-Girl IN-N3		18	11	10
BMC	20150708-Girl IN-Y1		18	10	4
BMC	20150710-Girl IN-N1		18	12	7
BMC	20150710-Girl IN-Neth2		18	11	5
BMC	20150710-Girl IN-Th1		18	12	4
BMC	20150710-Girl IN-Y1		18	11	6
BMC	20150710-Girl IN-Y2		18	12	5
KT	20150715-Girl FG-Sr	P2	18	9
KT	20150715-Girl FG-Sr	P4	18	9
KT	20150715-Girl IN-So3		18	9	5
KT	20150716-Girl FG-L	P1	18	11
KT	20150716-Girl IN-Th1		18	11	6
BMC	20150706-Girl FG-Ta	P1	19	11
BMC	20150706-Girl FG-Ta	P3	19	12
BMC	20150706-Girl FG-Ta	P4	19	12
BMC	20150706-Girl FG-Ta	P6	19	12
BMC	20150706-Girl IN-N3		19	12	5
BMC	20150706-Girl IN-Th2		19	12	3
BMC	20150708-Girl FG-Sr	P1	19	11
BMC	20150708-Girl IN-Y4		19	11	5
BMC	20150710-Girl IN-Sr2		19	12	7
KT	20150715-Girl FG-Sr	P1	19	9
BMC	20150710-Girl IN-Neth1		20	12	7
BMC	20150706-Girl FG-Ta	P5	21	12
Girls Analytics		Count	130
		Median Age, all	16
	Range	Min age, all	14
		Max age, all	21
	No. SFG Participants	25
	No. SI Participants	105
		SI min age	15
		SI max age	21
		SFG min age	14
		SFG max age	19
		no. BMC, all	77
		BMC median age, all	15
		BMC min age, all	14
		BMC max age, all	16
		no. KT, all	53
		KT median age, all	18
		KT min age, all	16
		KT max age, all	21

## Sheet: Boys Demographics
Boy Demographic Data - Table 3
BMC/KT	ID	Participant ID (SFGs only)	Student Grade	Student Age	# in Household
BMC	20150706-Boy IN-N1		12	19	7
BMC	20150706-Boy IN-N2		11	18	6
BMC	20150706-Boy IN-Th1		12	20	7
BMC	20150706-Boy IN-Th2		11	17	5
BMC	20150706-Boy IN-Y1		11	18	3
BMC	20150706-Boy IN-Y2		12	20	8
BMC	20150707-Boy IN-N1		9	17	4
BMC	20150707-Boy IN-N2		9	16	4
BMC	20150707-Boy IN-Th1		8	16	7
BMC	20150707-Boy IN-Th2		8	15	4
BMC	20150707-Boy IN-Y1		8	18	4
BMC	20150707-Boy IN-Y2		8	15	5
BMC	20150708-Boy IN-N1		10	17	6
BMC	20150708-Boy IN-N2		11	18	5
BMC	20150708-Boy IN-Th1		11	17	4
BMC	20150708-Boy IN-Th2		11	17	6
BMC	20150708-Boy IN-Th3		10	16	6
BMC	20150708-Boy IN-Y1		10	16	4
BMC	20150709-Boy FG-Ta	P1	9	16
BMC	20150709-Boy FG-Ta	P2	9	16
BMC	20150709-Boy FG-Ta	P3	9	16
BMC	20150709-Boy FG-Ta	P4	9	16
BMC	20150709-Boy FG-Ta	P5	9	15
BMC	20150709-Boy FG-Ta	P6	9	15
BMC	20150709-Boy FG-Ta	P7	8	15
BMC	20150709-Boy FG-Ta	P8	8	15
BMC	20150709-Boy FG-Ta	P9	8	16
BMC	20150709-Boy IN-N1		9	14	4
BMC	20150709-Boy IN-Th1		9	16	5
BMC	20150709-Boy IN-Y1		9	16	3
BMC	20150710-Boy IN-N1		11	18	5
BMC	20150710-Boy IN-Ta1		12	19	9
BMC	20150710-Boy IN-Ta2		11	18	6
BMC	20150710-Boy IN-Th1		12	17	5
KT	20150714-Boy FG-Sr	P1	9	15
KT	20150714-Boy FG-Sr	P2	9	15
KT	20150714-Boy FG-Sr	P3	9	15
KT	20150714-Boy FG-Sr	P4	9	15
KT	20150714-Boy FG-Sr	P5	9	15
KT	20150714-Boy FG-Sr	P6	9	16
KT	20150714-Boy FG-Sr	P7	8	15
KT	20150714-Boy IN-So1		9	17	3
KT	20150714-Boy IN-So2		9	15	3
KT	20150714-Boy IN-So3		8	14	7
KT	20150714-Boy IN-So4		8	15	5
KT	20150714-Boy IN-So5		9	16	5
KT	20150715-Boy IN-C		8	15	2
KT	20150715-Boy IN-K1		9	17
KT	20150715-Boy IN-K2		9	19	7
KT	20150715-Boy IN-L1		8	17	5
KT	20150715-Boy IN-L2		9	17	6
KT	20150716-Boy FG-Sr	P1	9	15
KT	20150716-Boy FG-Sr	P2	8	15
KT	20150716-Boy FG-Sr	P3	10	19
KT	20150716-Boy FG-Sr	P4	11	21
KT	20150716-Boy FG-Sr	P5	10	16
KT	20150716-Boy IN-So1		11	18	5
KT	20150716-Boy IN-So2		11	20	6
KT	20150716-Boy IN-So3		11	17	6
Boy Analytics
			Median age, all	16
Count	59		Min age, all	14
BMC, all	34		Max age, all	21
KT, all	25
No. SFG Participants	21		SI min age, all	14
No. SI Participants	38		SI max age, all	20
			SFG min age, all	14
			SFG max age, all	21
			BMC median age, all	16
			BMC min age, all	14
			BMC max age, all	20
			KT median age, all	16
			KT min age, all	14
			KT max age, all	21

## Sheet: Parents, Combined Demographics
Parents Demographic Data - Table 3
BMC/KT	ID	No. Parents (Count Data)	Gender (F-1, M-0)	Participant ID (SFGs only)	# daughters	Daughters' ages	Daughter in school? Per Daughter (Y-1, N-0)	Daughter in school? Per Parent (Y-1, N-0)	Has at least one daughter between 6 - 18 (Y-1, N-0)	Daughter in school between ages 6 to 21 (Y-1,N-0)	How many daughters menstruating?	Still personally menstruating? (Y-1, N-0)
BMC	20150706-Father IN-K1	1	0		2	15	1	1	1	1	2		*Yes in School based on grade information, although it says "No"
BMC	20150706-Father IN-K1					18	0
BMC	20150706-Father IN-K2	1	0		3	15	0	0	1	0	2
BMC	20150706-Father IN-K2					17	0
BMC	20150706-Father IN-K2					20	0
BMC	20150706-Mother FG-L	1	1	P1	3	18	0	0	1	0	3	1	*Missing ages - did not remember
BMC	20150706-Mother FG-L			P1			0
BMC	20150706-Mother FG-L			P1			0
BMC	20150706-Mother FG-L	1	1	P2	3	18	0	0	1	0	3	1
BMC	20150706-Mother FG-L			P2		17	0
BMC	20150706-Mother FG-L			P2		21	0
BMC	20150706-Mother FG-L	1	1	P3	4	30	0	0	0	0	4	0
BMC	20150706-Mother FG-L			P3		26	0
BMC	20150706-Mother FG-L			P3		22	0
BMC	20150706-Mother FG-L			P3		22	0
BMC	20150706-Mother FG-L	1	1	P4	3	30	0	0	0	0	3	0
BMC	20150706-Mother FG-L			P4		28	0
BMC	20150706-Mother FG-L			P4		22	0
BMC	20150706-Mother FG-L	1	1	P5	4	33	0	0	0	0	4	0
BMC	20150706-Mother FG-L			P5		28	0
BMC	20150706-Mother FG-L			P5		23	0
BMC	20150706-Mother FG-L			P5		19	0
BMC	20150706-Mother FG-L	1	1	P6	1	48	0	0	0	0	1	0
BMC	20150706-Mother FG-L	1	1	P7	1	22	0	0	0	0	1	0
BMC	20150706-Mother FG-L	1	1	P8	3	23	0	0	0	0	3	1
BMC	20150706-Mother FG-L			P8		19	0
BMC	20150706-Mother FG-L			P8		21	0
BMC	20150706-Mother IN-L1	1	1		4	11	0	0	1	0	3	1
BMC	20150706-Mother IN-L1					32	0
BMC	20150706-Mother IN-L1					30	0
BMC	20150706-Mother IN-L1					21	0
BMC	20150706-Mother IN-L2	1	1		1	23	0	0	0	0	1	1
BMC	20150706-Mother IN-So1	1	1		2		1	1	1	1	2	1	*Missing Ages - enumerator error
BMC	20150706-Mother IN-So1						1
BMC	20150706-Mother IN-So2	1	1		2		0	0		0	2	0	*Missing Ages - enumerator error
BMC	20150706-Mother IN-So2						0
BMC	20150707-Father IN-K1	1	0		2	12	0	0	1	0	1
BMC	20150707-Father IN-K1					16	0
BMC	20150707-Father IN-K2	1	0		4	15	1	1	1	1	4
BMC	20150707-Father IN-K2					17	0
BMC	20150707-Father IN-K2					19	0
BMC	20150707-Father IN-K2					25	0
BMC	20150707-Mother FG-L	1	1	P1	3	21	0	0	1	0	3	0
BMC	20150707-Mother FG-L			P1		19	0
BMC	20150707-Mother FG-L			P1		17	0
BMC	20150707-Mother FG-L	1	1	P2	3	21	0	0	1	0	2	0
BMC	20150707-Mother FG-L			P2		17	0
BMC	20150707-Mother FG-L			P2		10	0
BMC	20150707-Mother FG-L	1	1	P3	2	23	0	0	0	0	2	0
BMC	20150707-Mother FG-L			P3		20	0
BMC	20150707-Mother FG-L	1	1	P4	1	18	0	0	1	0	1	0
BMC	20150707-Mother FG-L	1	1	P5	1	25	0	0	0	0	1	0
BMC	20150707-Mother FG-L	1	1	P6	2	23	0	1	1	1	2	0
BMC	20150707-Mother FG-L			P6		15	1
BMC	20150707-Mother FG-L	1	1	P7	1	23	0	0	0	0	1	0
BMC	20150707-Mother FG-L	1	1	P8	2	19	0	1	1	1	1	1
BMC	20150707-Mother FG-L			P8		11	1
BMC	20150707-Mother FG-L	1	1	P9	4	25	0	1	1	1	3	1
BMC	20150707-Mother FG-L			P9		23	0
BMC	20150707-Mother FG-L			P9		21	0
BMC	20150707-Mother FG-L			P9		10	1
BMC	20150707-Mother IN-L1	1	1		1	14	1	1	1	1	1	1
BMC	20150707-Mother IN-L2	1	1		4	33	0	0	0	0	4	1
BMC	20150707-Mother IN-L2					30	0
BMC	20150707-Mother IN-L2					28	0
BMC	20150707-Mother IN-L2					19	0
BMC	20150707-Mother IN-So1	1	1		3		0	0		0	3	0	*Missing Ages - enumerator error
BMC	20150707-Mother IN-So1						0
BMC	20150707-Mother IN-So1						0
BMC	20150707-Mother IN-So2	1	1		4		1	1	1	1	3	1	*Missing Ages - enumerator error
BMC	20150707-Mother IN-So2						0
BMC	20150707-Mother IN-So2						0
BMC	20150707-Mother IN-So2						0
BMC	20150708-Father IN-K1	1	0		3	22	0	0	0	0	3
BMC	20150708-Father IN-K1					25	0
BMC	20150708-Father IN-K1					35	0
BMC	20150708-Father IN-K2	1	0		3	15	1	1	1	1	3
BMC	20150708-Father IN-K2					23	0
BMC	20150708-Father IN-K2					26	0
BMC	20150708-Mother FG-L	1	1	P1	1	26	0	0	0	0	1	0
BMC	20150708-Mother FG-L	1	1	P2	1	26	0	0	0	0	1	0
BMC	20150708-Mother FG-L	1	1	P3	3	23	0	0	1	0	3	0
BMC	20150708-Mother FG-L			P3		20	0
BMC	20150708-Mother FG-L			P3		18	0
BMC	20150708-Mother FG-L	1	1	P4	2	31	0	0	0	0	2	0
BMC	20150708-Mother FG-L			P4		25
BMC	20150708-Mother FG-L	1	1	P5	2	37	0	0	0	0	2	0
BMC	20150708-Mother FG-L			P5		31	0
BMC	20150708-Mother FG-L	1	1	P6	1	24	0	0	0	0	1	1
BMC	20150708-Mother IN-L1	1	1		2	37	0	0	0	0	2	0
BMC	20150708-Mother IN-L1					29	0
BMC	20150708-Mother IN-L2	1	1		3	15	1	1	1	1	1	1
BMC	20150708-Mother IN-L2					10	1
BMC	20150708-Mother IN-L2					3	0
BMC	20150708-Mother IN-So1	1	1		2		1	1	1	1	1	0	*Missing Ages - enumerator error
BMC	20150708-Mother IN-So1						0
BMC	20150708-Mother IN-So2	1	1		2		0	0		0	2	0	*Missing Ages - enumerator error
BMC	20150708-Mother IN-So2						0
BMC	20150709-Father IN-K1	1	0		3	26	0	0	0	0	3
BMC	20150709-Father IN-K1					29	0
BMC	20150709-Father IN-K1					35	0
BMC	20150709-Father IN-K2	1	0		3	26	0	0	0	0	3
BMC	20150709-Father IN-K2					29	0
BMC	20150709-Father IN-K2					35	0
BMC	20150709-Mother FG-L	1	1	O2	1	20	0	0	0	0	1	1	*Observer 1 does not have daughter 14+yrs old
BMC	20150709-Mother FG-L	1	1	O3	1	16	0	0	1	0	1	1
BMC	20150709-Mother FG-L	1	1	O4	1	17	0	0	1	0	1	1
BMC	20150709-Mother FG-L	1	1	P1	1	22	0	0	0	0	1	1
BMC	20150709-Mother FG-L	1	1	P2	2	13	1	1	1	1	1	1
BMC	20150709-Mother FG-L			P2		21	0
BMC	20150709-Mother FG-L	1	1	P3	2	17	1	1	1	1	2	1	*Uncertain about 23 yr old daughter; answer only reads "yes"
BMC	20150709-Mother FG-L			P3		23	0
BMC	20150709-Mother FG-L	1	1	P4	1	20	0	0	0	0	1	1
BMC	20150709-Mother FG-L	1	1	P5	4	44	0	0	0	0	4	0
BMC	20150709-Mother FG-L			P5		37	0
BMC	20150709-Mother FG-L			P5		33	0
BMC	20150709-Mother FG-L			P5		30	0
BMC	20150709-Mother IN-L1	1	1		1	31	0	0	0	0	1	1
BMC	20150709-Mother IN-L2	1	1		1	31	0	0	0	0	1	1
BMC	20150709-Mother IN-So1	1	1		1		1	1	1	1	1	0	*Missing Ages - enumerator error
BMC	20150709-Mother IN-So2	1	1		4		0	0		0	4	0	*Missing Ages - enumerator error
BMC	20150709-Mother IN-So2						0
BMC	20150709-Mother IN-So2						0
BMC	20150709-Mother IN-So2						0
BMC	20150710-Father IN-K1	1	0		3	21	0	0	0	0	3
BMC	20150710-Father IN-K1					26	0
BMC	20150710-Father IN-K1					37	0
BMC	20150710-Father IN-K2	1	0		3	23	0	0	0	0	3
BMC	20150710-Father IN-K2					25	0
BMC	20150710-Father IN-K2					28	0
BMC	20150710-Mother FG-L	1	1	O1	1	16	0	0	1	0	1	1
BMC	20150710-Mother FG-L	1	1	O2	2	15	1	1	1	1	2	1
BMC	20150710-Mother FG-L			O2		19	0
BMC	20150710-Mother FG-L	1	1	P1	5	17	0	0	1	0	5	0
BMC	20150710-Mother FG-L			P1		21	0
BMC	20150710-Mother FG-L			P1		25	0
BMC	20150710-Mother FG-L			P1		28	0
BMC	20150710-Mother FG-L			P1		33	0
BMC	20150710-Mother FG-L	1	1	P2	2	17	0	0	1	0	2	0
BMC	20150710-Mother FG-L			P2		20	0
BMC	20150710-Mother FG-L	1	1	P3	4	30	0	0	0	0	4	0
BMC	20150710-Mother FG-L			P3		31	0
BMC	20150710-Mother FG-L			P3		36	0
BMC	20150710-Mother FG-L			P3		39	0
BMC	20150710-Mother FG-L	1	1	P4	1	19	0	0	0	0	1	0
BMC	20150710-Mother FG-L	1	1	P5	3	30	0	0	0	0	3	0
BMC	20150710-Mother FG-L			P5		33	0
BMC	20150710-Mother FG-L			P5		36	0
BMC	20150710-Mother FG-L	1	1	P6	4	16	0	0	1	0	4	0
BMC	20150710-Mother FG-L			P6		21	0
BMC	20150710-Mother FG-L			P6		25	0
BMC	20150710-Mother FG-L			P6		27	0
BMC	20150710-Mother FG-L	1	1	P7	1	27	0	0	0	0	1	0
BMC	20150710-Mother IN-L1	1	1		3	10	1	1	1	1	2	1
BMC	20150710-Mother IN-L1					16	1
BMC	20150710-Mother IN-L1					21	0
BMC	20150710-Mother IN-L2	1	1		2	20	0	0	0	0	2	0
BMC	20150710-Mother IN-L2					22	0
BMC	20150710-Mother IN-So1	1	1		1		0	0		0	1	1	*Missing Ages - enumerator error
BMC	20150710-Mother IN-So2	1	1		5		0	0		0	5	0	*Missing Ages - enumerator error
BMC	20150710-Mother IN-So2						0
BMC	20150710-Mother IN-So2						0
BMC	20150710-Mother IN-So2						0
BMC	20150710-Mother IN-So2						0
KT	20150714-Father IN-C	1	0		2	18	1	1	1	1	2
KT	20150714-Father IN-C					20	0
KT	20150714-Father IN-R	1	0		1	14	0	0	1	0	1
KT	20150714-Mother FG-L	1	1	P1	1	24	0	0	0	0	1	0
KT	20150714-Mother FG-L	1	1	P2	2	22	0	0	0	0	2	0
KT	20150714-Mother FG-L			P2		25	0
KT	20150714-Mother FG-L	1	1	P3	2	11	0	0	1	0	2	0
KT	20150714-Mother FG-L			P3		32	0
KT	20150714-Mother FG-L	1	1	P4	2	10	1	1	1	1	1	1
KT	20150714-Mother FG-L			P4		15	1
KT	20150714-Mother FG-L	1	1	P5	3	20	0	0	0	0	3	0
KT	20150714-Mother FG-L			P5		31	0
KT	20150714-Mother FG-L			P5		32	0
KT	20150714-Mother FG-L	1	1	P6	4	12	1	1	1	1	4	0
KT	20150714-Mother FG-L			P6		15	1
KT	20150714-Mother FG-L			P6		19	0
KT	20150714-Mother FG-L			P6		23	0
KT	20150714-Mother FG-L	1	1	P7	1	16	0	0	1	0	1	0
KT	20150714-Mother FG-L	1	1	P8	1	28	0	0	0	0	1	0
KT	20150714-Mother IN-N	1	1		2	16	0	0	1	0	2	1
KT	20150714-Mother IN-N					21	0
KT	20150714-Mother IN-Sr	1	1		2	14	0	0	1	0	1	1
KT	20150714-Mother IN-Sr					28	0
KT	20150714-Mother IN-Th	1	1		1	19	0	0	0	0	1	0
KT	20150714-Mother IN-Y	1	1		3	18	0	0	1	0	3	0
KT	20150714-Mother IN-Y					19	0
KT	20150714-Mother IN-Y					28	0
KT	20150715-Father IN-C2	1	0		1	18	1	1	1	1	1
KT	20150715-Father IN-R	1	0		1	18	0	0	1	0	1
KT	20150715-Mother FG-L	1	1	P1	1	25	0	0	0	0	1	0
KT	20150715-Mother FG-L	1	1	P2	3	20	0	0	0	0	3	0
KT	20150715-Mother FG-L			P2		25	0
KT	20150715-Mother FG-L			P2		27	0
KT	20150715-Mother FG-L	1	1	P3	1	35	0	0	0	0	1	0
KT	20150715-Mother FG-L	1	1	P4	1	18	0	0	1	0	1	0
KT	20150715-Mother FG-L	1	1	P5	1	19	0	0	0	0	1	0
KT	20150715-Mother FG-L	1	1	P6	6	14	1	1	1	1	2	1
KT	20150715-Mother FG-L			P6		18	0
KT	20150715-Mother IN-N	1	1		3	16	0	0	1	0	3		*DNReport personal menstr.
KT	20150715-Mother IN-N					18	0
KT	20150715-Mother IN-N					38	0
KT	20150715-Mother IN-Sr	1	1		5	8	0	0	1	0	3	1
KT	20150715-Mother IN-Sr					12	0
KT	20150715-Mother IN-Sr					18	0
KT	20150715-Mother IN-Sr					23	0
KT	20150715-Mother IN-Sr					25	0
KT	20150715-Mother IN-Y	1	1		2	25	0	0	0	0	2	0
KT	20150715-Mother IN-Y					35	0
KT	20150716-Father IN-C	1	0		1	20	0	0	0	0	1
KT	20150716-Mother FG-L	1	1	P1	5	10	1	1	1	1	2	1
KT	20150716-Mother FG-L			P1		14	1
KT	20150716-Mother FG-L			P1		15	1
KT	20150716-Mother FG-L			P1		23	0
KT	20150716-Mother FG-L			P1		25	0
KT	20150716-Mother FG-L	1	1	P2	1	15	1	1	1	1	1	1
KT	20150716-Mother FG-L	1	1	P3	4	12	1	1	1	1	3	0
KT	20150716-Mother FG-L			P3		20	0
KT	20150716-Mother FG-L			P3		30	0
KT	20150716-Mother FG-L			P3		35	0
KT	20150716-Mother FG-L	1	1	P4	1	17	0	0	1	0	1	0
KT	20150716-Mother FG-L	1	1	P5	3	5	0	1	1	1	1	1
KT	20150716-Mother FG-L			P5		13	1
KT	20150716-Mother FG-L			P5		15							*Uncertain about which is in school, 13 or 15 yr old, just says 1 daughter at school
KT	20150716-Mother FG-L	1	1	P6	3	12	1	1	1	1	1	1
KT	20150716-Mother FG-L			P6		14	1
KT	20150716-Mother FG-L			P6		20	0
KT	20150716-Mother FG-L	1	1	P7	1	16	1	1	1	1	1	1
KT	20150716-Mother FG-L	1	1	P8	1	26	0	0	0	0	1	1
KT	20150716-Mother IN-N	1	1		4	13	0	0	1	0	4	1
KT	20150716-Mother IN-N					15	0
KT	20150716-Mother IN-N					18	0
KT	20150716-Mother IN-N					21	0
KT	20150716-Mother IN-Sr	1	1		2	29	0	0	0	0	2	0
KT	20150716-Mother IN-Sr					31	0
KT	20150716-Mother IN-Th	1	1		1	14	1	1	1	1	1		*DNReport personal menstr.
KT	20150716-Mother IN-Y	1	1		2	21	0	0	0	0	2	1
KT	20150716-Mother IN-Y					24	0
	Parents Analytics									Median no. daughters who begun menstruating	2
	No. Parents, total	108		Median no. Daughters	2
	No. Mothers	93		Min no. daughters	1
	No. Fathers	15		Max no. daughters	6
	%Fathers	0.138889		BMC Median no. daughters	2			No. parents with one daughter ages 6-18	55
				BMC min no. daughters	1				Daughter in school between ages 6-18	28
	BMC Parents, total	70		BMC max no. daughters	5				%Parents with daughter ages 6-18 still in school (n missing = 6)	0.509091
	KT Parents, total	38
				KT Median no. daughters	2			BMC no. parents with one daughter ages 6-18	31
				KT min no. daughters	1				Daughter in school between ages 6-18	16
				KT max no. daughters	6				%Parents with daughter ages 6-18 still in school (n missing = 6)	0.516129
					Median daughter's age (n=11 missing)	21		KT no. parents with one daughter ages 6-18	24
					Min daughter age, total	3			Daughter in school between ages 6-18	12
					Max daughter age, total	48			%Parents with daughter ages 6-18 still in school (n missing = 6)	0.5
					BMC Median daughter age, all	22				Median no. daughters who have begun menstruating	2
					BMC min daughter age, all	3				Min no. daughters menstruating	1
					BMC max daughter age, all	48				Max no. daughters menstruating	5
					KT median daughter age, all	19				BMC median no. daughters mens., all	2
					KT min daughter age, all	5				BMC min no. daughters mens, all	1
					KT max daughter age, all	38				BMC max no. daughters mens., all	5
										KT median no. daughters mens, all	1
										KT min no. daughters mens, all	1
										KT max no. daughters mens., all	4
											Mothers still personally menstruating (nmissing = 2)	39
											%Mothers still personally menstruating (n missing = 2)	0.428571
											BMC no. mothers	60
											KT no. mothers	31
											BMC mothers still personally menstruating (nmissing = 2)	26
											% BMC mothers still personally menstruating	0.433333
											KT mothers still personally menstruating (nmissing = 2)	13
											% KT mothers still personally menstruating (n missing = 2)	0.419355

## Sheet: Teacher Demographics
Teacher Demographic Data - Table 3
ID	No. Teachers, Total (Count data)	Participant ID (SFGs only)	Gender (M - 0, F - 1)	How long been teaching, at least? (years) (SFGs only)	Has a daughter who has experienced menstruation? (Y-1, N-0) (SFGs only)
20150706-Teachers FG-Ta	1	P1	0	2	0
20150706-Teachers FG-Ta	1	P2	0	3	0
20150706-Teachers FG-Ta	1	P3	0	3	0
20150706-Teachers FG-Ta	1	P4	1	1	0
20150706-Teachers FG-Ta	1	P5	1	1	0
20150706-Teachers FG-Ta	1	P6	1	1	0
20150707-Teachers FG-Sr	1	P1	0	10	1
20150707-Teachers FG-Sr	1	P2	0	13	0
20150707-Teachers FG-Sr	1	P3	0	10	0
20150707-Teachers FG-Sr	1	P4	1	9	0
20150707-Teachers FG-Sr	1	P5	1	9	0
20150707-Teachers FG-Sr	1	P6	1	4	0
20150707-Teachers FG-Sr	1	P7	1	11	0
20150708-Teachers FG-Ta	1	P1	0	6	0
20150708-Teachers FG-Ta	1	P2	0	10	0
20150708-Teachers FG-Ta	1	P3	1	8	0
20150708-Teachers FG-Ta	1	P4	1	16	0
20150708-Teachers FG-Ta	1	P5	1	11	0
20150709-Teachers FG-Ta	1	P1	1	3	0
20150709-Teachers FG-Ta	1	P2	1	6	0
20150709-Teachers FG-Ta	1	P3	1	1	0
20150709-Teachers FG-Ta	1	P4	1	2	0
20150709-Teachers FG-Ta	1	P5	0	2	0
20150709-Teachers FG-Ta	1	P6	0	10	0
20150709-Teachers FG-Ta	1	P7	0	2	0
20150714-Teachers IN-C1	1		0
20150714-Teachers IN-C2	1		1
20150714-Teachers IN-C3	1		1
20150715-Teachers FG-L	1	P1	1	7	0
20150715-Teachers FG-L	1	P2	0	7	0
20150715-Teachers FG-L	1	P3	0	10	0
20150715-Teachers FG-L	1	P4	0	10	0
20150715-Teachers FG-L	1	P5	1	2	0
20150715-Teachers FG-L	1	P6	0	5	0
20150716-Teachers IN-C1	1		1
20150716-Teachers IN-C2	1		1
20150716-Teachers IN-C3	1		0
Teacher Analysis
No. Teachers, Total	37	No. Male Teachers	17
		No. Female Teachers	20

## Sheet: Girl Interview Quant Data Descr
Girl Interview Quantitative Data Descriptors
Notation Notes
1. For quantitative data, 1 = "Yes or Has", 0 = "No or Does Not Have"
2. Blank indicates girl did not report data as part of her structured interview (SI)
Question No.	Descriptor	Corresponding SI Question	Corresponding Table or In Text
Q9a	Felt supported	Did you feel like you were supported when you experienced mensturation for the first time? (yes/no)	In Text
Q9b	Who supported	If so, who supported you? (choose all that apply: mother, aunt, grandmother, other family members, friends, teachers, community hygienic promoter, other)	In Text
Q22	Home - missed activities	Do you miss any activities in your community or home because of your menstrual cycle?	In Text
Q30	School - missed days	Do you miss any days of school because of your menstrual cycle each month?	In Text
Q31	School - participation affected	How does experiencing your menstrual cycle at school affect your participation in class or in other activities at school?	In Text
Q35	School - miss exams	Do you miss exams or assignments because of your menstrual cycles sometimes?	In Text
Q10	Age of menstruation	At what age did you begin menstruating?	Table 3
Q11	Average number days menses	On average, how many days per month do you experience bleeding during your menstrual cycle?	Table 3
Q4	Feeling about menstruation	How do you feel about experiencing menstruation and why? (circle all named: shy, scared, excited, ashamed, grown up/like a woman, burdened) (or other)	Table 4
Q39	Self-effiacy	Do you believe that you have the ability to manage your menstruation cycle each month?	Table 4
Q12a	Home - toilet area is comfortable	Please describe the toilet and washing facilities in your home: Are they comfortable to use during menstruation?	Table 5
Q12b	Home - area for washing	...in your home: Area for washing stains or bathing?	Table 5
Q12c	Home - place for disposal	...in your home: Place to dispose of santiary pads/cloths or supplies privately?	Table 5
Q12d	Home - clean water	...in your home: Clean water for washing hands?	Table 5
Q12e	Home - privacy	...in your home: Is area private?	Table 5
Q12f	Home - access to soap	...in your home: Access to soap?	Table 5
Q14	Use during menstruation	What do you use during menstruation? (disposable pads, reusable pads/cloth material, tissue, other)	Table 5
Q17	No. times change pad per day	How many times per day do you change your sanitary pad/cloth? (1, 2-3, 3+)	Table 5
Q20	Pain or discomfort	Do you experience pain/discomfort during your menstrual cycle (i.e., how often)? (always, often, sometimes, rarely, never)	Table 5
Q32a	School - disposal place	Do you have a place to throw away supplies (at school)?	Table 5
Q15	Access to supplies	How do you access supplies for menstruation? (receive from family member; receive from friend; receive monies from home to purchase; supplies are provided at school; make them at home; other)	Table 5
Q27book	Prefer to learn from - book	How would you prefer to learn about menstruation and hygiene care and why? Booklet	Table 6
Q27teacher	Prefer to learn from - teacher	...? Teacher	Table 6
Q27nurse	Prefer to learn from - nurse	...? Nurse	Table 6
Q27mom	Prefer to learn from - mother or female relative	...? Mother/Female Relative	Table 6
Q27drama	Prefer to learn from - dramatization	...? Drama	Table 6
Q40	Would like to learn more about MHM	Would you like to learn more information about MHM?	Table 7
Q40ai	Want to learn more about - basic biology	If yes, what type of information? The basics (biology) about the menstrual cycle	Table 7
Q40aii	Want to learn more about - improving hygiene	...? How to improve hygienic (basic cleaning practices)	Table 7
Q40aiii	Want to learn more about - proper disposal	...? Proper disposal methods for sanitary supplies	Table 7
Q40aiv	Want to learn more about - teaching others	...? How to teach others about the importance of MHM	Table 7
Q40av	Want to learn more about - infections	...? Infections associated with poor MHM	Table 7

## Sheet: Girl Interview Quant Data
Girl Interview Quantitative Data
ID	Q4	Q9a	Q10	Q11	Q12a	Q12b	Q12c	Q12d	Q12e	Q12f	Q14	Q17	Q20	Q22	Q30	Q31	Q32a	Q35	Q39	Q40	Q40ai	Q40aii	Q40aiii	Q40aiv	Q40av	Q27book	Q27teacher	Q27nurse	Q27mom	Q27drama	Q15	Q9b
20150706-Girl IN-N1.docx	Grown up/like a woman	1	13	3	1	1	0	1	1	1	Disposable pads	3+	Sometimes	1	1	0	0	1	1	1	0	1	0	0	0	1	0	0	0	0	Receive from family member	Mother AND Aunt and/or Grandmother
20150706-Girl IN-N2.docx	Grown up/like a woman	1	13	4	1	1	0	0	1	1	Disposable pads	2-3	Never	0	0	0	0	0	1	1	0	0	1	0	1	1	0	0	0	0	Receive from family member	Mother
20150706-Girl IN-N3.docx	Grown up/like a woman	1	15	3	0	1	1	1	1	1	Disposable pads	3+	Sometimes	0	1	1	1	1	1	1	0	0	0	0	1	0	0	0	1	0	Receive from family member	Mother
20150706-Girl IN-N4.docx	Other - Normal	1	14	3	1	1	1	1	1	1	Disposable pads	2-3	Sometimes	0	0	0	1	0	1	1	0	1	0	0	0	1	0	0	0	0	Receive from family member	Mother
20150706-Girl IN-Th1.docx	Scared	1	12	5	0	1	0	0	0	1	Disposable pads	2-3	Always	0	0	0	0	0	0	1	0	1	1	0	0	1	0	0	0	0	Receive monies from home to purchase	Mother AND Aunt and/or Grandmother
20150706-Girl IN-Th2.docx	Scared	1	14	4	1	1	1	1	1	1	Disposable pads	3+	Often	0	1	0	0	0	1	1	1	0	0	0	0	1	0	0	0	0	Receive from family member	More than 1 choice
20150706-Girl IN-Th3.docx	Shy, Scared	1	14	5	1	1	1	0	0	1	Disposable pads	2-3	Rarely	0	1	0	0	0	1	1	0	1	0	0	0	1	0	0	0	0	Receive monies from home to purchase	More than 1 choice
20150706-Girl IN-Th4.docx	Other - Good	1	14	5	1	1	1	1	0	1	Disposable pads	3+	Often	1	0	1	0	0	1	1	1	1	1	1	1	0	1	0	0	0	Receive monies from home to purchase	Mother
20150706-Girl IN-Y1.docx	Scared	1	15	3	1	1	1	0	1	1	Disposable pads	2-3	Sometimes	1	1	1	0	0	1	1	0	0	0	0	1	0	1	0	0	0	Receive monies from home to purchase	Mother
20150706-Girl IN-Y2.docx	Grown up/like a woman	1	14	4	1	1	1	0	0	1	Disposable pads	2-3	Sometimes	1	0	1	0	0	1	1	0	0	0	0	1	0	1	0	0	0	Receive from family member	Mother AND Aunt and/or Grandmother
20150706-Girl IN-Y3.docx	Scared	1	12	5	1	0	0	0	0	1	Disposable pads	2-3	Often	0	0	0	0	0	1	1	0	0	0	0	1	0	0	0	1	0	Receive monies from home to purchase	Mother
20150706-Girl IN-Y4.docx	Scared	0	15	7	1	1	0	0	0	1	Disposable pads	2-3	Often	1	0	1	0	1	1	0	0	0	0	0	0	0	1	0	0	0	Receive monies from home to purchase	Mother
20150707-Girl IN-N1.docx	Scared	1	15	7	0	0	1	1	0	1	Disposable pads	3+	Sometimes	1	0	0	1	0	1	1	0	1	0	0	0	0	0	0	1	0	Receive from family member	Mother AND Friends
20150707-Girl IN-N2.docx	Scared	1	14	4	1	1	1	1	1	1	Disposable pads	3+	Sometimes	0	0	0	0	0	1	1	0	1	0	0	0	1	0	0	0	0	Receive monies from home to purchase	More than 1 choice
20150707-Girl IN-N3.docx	Scared	1	16	4	1	1	1	1	1	1	Disposable pads	3+	Often	1	0	0	0	0	1	1	0	0	1	0	1	1	0	0	0	0	Receive monies from home to purchase	Mother AND Other and/or Other family members
20150707-Girl IN-N4.docx	Shy, Scared	1	15	4.5	1	1	1	1	1	1	Disposable pads	3+	Sometimes	0	1	0	0	0	1	1	0	0	0	0	1	1	0	0	0	0	Make them at home	Mother AND Other and/or Other family members
20150707-Girl IN-Th1.docx	Shy	1	13	3	1	1	1	1	1	1	Disposable pads	2-3	Always	1	0	0	1	0	1	1	0	0	0	0	1	0	0	0	1	0	Receive from family member	Mother AND Aunt and/or Grandmother
20150707-Girl IN-Th2.docx	Other - Normal	1	14	4	1	1	1	1	1	1	Disposable pads	3+	Rarely	1	0	0	0	0	1	1	1	1	1	1	1	0	1	0	0	0	Receive monies from home to purchase	Mother AND Aunt and/or Grandmother
20150707-Girl IN-Th3.docx	Scared	1	14	5	0	1	1	1	1	1	Disposable pads	2-3	Often	0	1	0	0	0	1	1	1	0	1	0	0	0	0	0	1	0	Receive monies from home to purchase	Mother
20150707-Girl IN-Y1.docx	Scared	1	15	3	1	1	1	1	1	1	Disposable pads	2-3	Often	1	1	1	0	0	1	1	0	1	0	0	0	1	0	0	0	0	Receive from family member	Mother
20150707-Girl IN-Y2.docx	Burdened	1	15	7	1	1	0	0	0	1	Disposable pads	3+	Sometimes	0	0	0	0	0	1	1	0	0	0	0	1	1	0	0	0	0	Receive monies from home to purchase	More than 1 choice
20150707-Girl IN-Y3.docx	Shy	1	13	6	1	1	1	1	1	1	Disposable pads	3+	Sometimes	1	0	0	0	0	1	1	0	0	0	0	1	1	0	0	0	0	Receive monies from home to purchase	Mother
20150708-Girl IN-N1.docx	Scared	1	15	6.5	1	1	1	1	1	1	Disposable pads	3+	Sometimes	1	1	1	0	1	1	1	0	0	1	0	0	1	0	0	0	0	Receive monies from home to purchase	More than 1 choice
20150708-Girl IN-N2.docx	Scared	1	15	4	1	1	1	1	1	1	Disposable pads	3+	Always	1	0	0	0	0	1	1	0	1	0	0	1	0	1	0	0	0	Multiple choices	Mother AND Other and/or Other family members
20150708-Girl IN-N3.docx	Scared, Other - Headache	1	16	3.5	1	1	1	1	1	1	Disposable pads	3+	Often	1	1	0	0	0	1	1	0	0	0	1	1	0	0	0	1	0	Receive monies from home to purchase	Other family members
20150708-Girl IN-N4.docx	Shy, Scared	1	15	7	1	1	0	1	1	1	Disposable pads	3+	Sometimes	0	0	1	0	0	1	1	0	0	0		1	1	0	0	0	0	Multiple choices	More than 1 choice
20150708-Girl IN-Th1.docx	Scared, Other - Usual	1	15	3	1	1	1	1	1	1	Disposable pads	3+	Sometimes	1	0	0	0	1	1	1	1	1	0	0	0	0	0	0	1	0	Receive monies from home to purchase	More than 1 choice
20150708-Girl IN-Th2.docx	Other - Bored, Normal, Difficult to Sit	1	12	7	1	1	1	1	0	1	Disposable pads	3+	Never	1	0	1	1	0	1	1	0	0	1	0	1	0	0	0	1	0	Receive monies from home to purchase	Mother AND Aunt and/or Grandmother
20150708-Girl IN-Y1.docx	Scared	1	15	4.5	1	1	1	1	1	1	Disposable pads	3+	Often	1	0	1	1	0	0	1	0	0	0	1	0	0	0	0	1	0	Receive from family member	Friends
20150708-Girl IN-Y2.docx	Shy, Scared	1	14	4	1	1	0	0	0	1	Disposable pads	3+	Sometimes	1	0	1	0	0	1	1	0	0	0	0	1	1	0	0	0	0	Receive monies from home to purchase	Mother AND Other and/or Other family members
20150708-Girl IN-Y3.docx	Scared	1	15	3.5	1	1	0	1	1	1	Disposable pads	3+	Sometimes	0	1	1	1	1	1	1	1	0	0	0	0	0	1	0	0	0	Receive from family member	Mother
20150708-Girl IN-Y4.docx	Shy, Scared	1	14	5	1	1	1	0	0	1	Disposable pads	3+	Often	1	1	1	0	1	1	1	0	0	0	0	1	0	0	0	1	0	Receive monies from home to purchase	Mother AND Aunt and/or Grandmother
20150709-Girl IN-N1.docx	Scared	1	14	3.5	1	1	1	1	1	1	Disposable pads	3+	Sometimes	0	0	0	1	0	1	1	0	0	1	0	0	1	0	0	0	0	Make them at home	Mother AND Aunt and/or Grandmother
20150709-Girl IN-N2.docx	Scared	1	15	4.5		1	1	1	1	1	Disposable pads	3+	Never	0	0	0	1	0	1	1	0	0	0	0	1	1	0	0	0	0	Receive monies from home to purchase	Mother AND Other and/or Other family members
20150709-Girl IN-N3.docx	Scared	1	15	2.5	1	1	1	1	1	1	Disposable pads	3+	Often	1	1	0	1	0	1	1	0	0	1	1	0	1	1	0	1	0	Multiple choices	More than 1 choice
20150709-Girl IN-Th1.docx	Other - Bored	1	14	4.5	1	1	1	1	0	1	Disposable pads	3+	Sometimes	1	1	1	0	0	1	1	0	1	0	1	0	0	0	0	1	0	Receive from family member	Mother AND Aunt and/or Grandmother
20150709-Girl IN-Th2.docx	Other - Normal	1	14	5	0	1	1	1	1	1	Disposable pads	3+	Often	0	0	0	0	0	1	1	0	0	1	0	0	1	0	0	0	0	Receive monies from home to purchase	Mother
20150709-Girl IN-Th3.docx	Excited	1	13	5	1	1	0	1	1	1	Disposable pads	3+	Rarely	1	1	1	1	1	1	1	1	0	0	0	1	0	0	0	1	0	Receive monies from home to purchase	Mother AND Aunt and/or Grandmother
20150709-Girl IN-Th4.docx	Other - Sometimes Unhappy, Complicated, Uncomfortable	1	13	7	0	1	1	0	1	1	Disposable pads	2-3	Often	1	1	1	0	1	1	1	0	1	1	0	1	1	0	0	0	0	Receive monies from home to purchase	Mother
20150709-Girl IN-Y1.docx	Scared	1	14	5	1	1	1	0	0	1	Disposable pads	2-3	Sometimes	0	0	1	0	0	1	1	0	0	0	0	1	1	0	0	1	0	Receive from family member	Mother
20150709-Girl IN-Y2.docx	Scared	1	15	2.5	1	1	0	0	0	1	Disposable pads	3+	Never	0	0	0	0	0	1	1	0	0	0	0	1	1	1	0	0	0	Receive monies from home to purchase	Mother
20150709-Girl IN-Y3.docx	Scared	1	14		1	1	1	0	0	1	Disposable pads	3+	Sometimes	0	0	0	0	0	1	1	0	1	0	0	0	0	0	0	1	0	Receive from family member	Mother AND Other and/or Other family members
20150709-Girl IN-Y4.docx	Scared	1	14	6	1	0	0	0	0	1	Disposable pads	3+	Sometimes	0	0	0	0	0	1	1	0	1	0	0	0	0	0	1	0	0	Receive monies from home to purchase	Mother AND Aunt and/or Grandmother
20150710-Girl IN-N1.docx	Scared	1	14	3	1	1	0	1	1	1	Disposable pads	3+	Always	1	1	1	0	1	1	1	1	1	1	1	1	1	0	0	1	0	Receive monies from home to purchase	Other family members
20150710-Girl IN-Neth1.docx	Scared	1	17	5	1	1	0	1	0	0	Disposable pads	2-3		0	1	1	0	0	0	1	1	0	0	0	1	1	0	0	0	0	Receive monies from home to purchase	Other (coded qualitatively)
20150710-Girl IN-Neth2.docx	Shy, Scared	1	13	5	0	1	0	1	1	1	Disposable pads	2-3	Never	0	0	0	0	0	1	1	0	1	1	0	0	1	0	1	0	0	Receive from family member	Other (coded qualitatively)
20150710-Girl IN-Sr1.docx	Shy, Scared, Ashamed	1	13	4.5	1	1	0	0	0	1	Disposable pads	3+	Often	1	1	1	0	0	1	1	1	0	0	1	0	0	1	0	1	0	Multiple choices	More than 1 choice
20150710-Girl IN-Sr2.docx	Shy, Scared	1	15	5	1	1	1	1	0	1	Disposable pads	2-3	Always	1	1	1	0	1	1	1	1	0	0	1	0	1	1	0	0	0	Receive monies from home to purchase	More than 1 choice
20150710-Girl IN-Th1.docx	Shy, Scared	1	13	3	1	1	1	1	0	1	Disposable pads	2-3	Rarely	1	0	1	0	0	1	1	0	1	0	0	1	1	1	0	0	0	Receive monies from home to purchase	Mother
20150710-Girl IN-Y1.docx	Scared	1	14	7	1	1	0	0	0	1	Disposable pads	3+	Sometimes	0	1	0	0	0	1	1	0	0	0	0	1	0	0	1	0	0	Receive monies from home to purchase	Aunt
20150710-Girl IN-Y2.docx	Scared	1	14	5	1	0	1	0	0	1	Disposable pads	3+	Sometimes	0	0	1	0	0	1	1	0	0	0	0	1	1	0	0	0	0	Receive monies from home to purchase	Mother
20150714-Girl IN-N1.docx	Other - "Something different from before"	1	13	5.5	1	1	1	1	1	1	Disposable pads	3+	Sometimes	0	0	0	0	0	1	1	0	0	1	0	0	1	0	0	1	0	Receive from family member AND Receive monies from home	Mother
20150714-Girl IN-N2.docx	Other - Stomach pain	1	13	3.5	1	1	1	1	1	1	Disposable pads	2-3	Sometimes	0	0	0	0	0	1	1	1	1	0	0	0	0	1	0	0	0	Supplies are provided at school	Mother AND Other and/or Other family members
20150714-Girl IN-Th1.docx	Other - Irritable, Quiet	1	13	6	1	1	1	1	1	1	Disposable pads	3+	Sometimes	1	1	0	0	0	1	1	1	0	0	0	1	0	1	0	0	0	Receive from family member	Mother AND Aunt and/or Grandmother
20150714-Girl IN-Th2.docx	Other - Usual	1	15	3	1	1	1	1	1	1	Disposable pads	2-3	Rarely	1	0	0	0	0	1	1	1	1	0	0	1	0	0	0	1	0	Receive monies from home to purchase	More than 1 choice
20150714-Girl IN-Th3.docx	Other - Happy	1	15	3	0	1	0	0	1	0	Disposable pads	3+	Often	1	1	1	0	0	1	1	0	1	0	1	0	0	1	0	0	0	Receive monies from home to purchase	More than 1 choice
20150714-Girl IN-Th4.docx	Other - Bored	1	16	4	0	1	1	0	1	1	Disposable pads	3+	Always	0	0	0	0	0	1	1	1	1	1	1	1	0	1	0	1	0	Receive monies from home to purchase	Mother AND Other and/or Other family members
20150714-Girl IN-Y1.docx	Other - Usual	1	13	3.5	1	0	1	0	0	1	Disposable pads	2-3	Sometimes	1	0	0	0	0	1	1	0	0	0	0	1	0	0	0	1	0	Receive monies from home to purchase	Mother AND Aunt and/or Grandmother
20150714-Girl IN-Y2.docx	Scared	1	13	4.5	1	1	1	1	1	1	Disposable pads	3+	Always	0	0	1	0	0	1	1	0	1	0	0	0	0	0	0	1	0	Receive monies from home to purchase	Mother
20150715-Girl IN-N1.docx	Other - Difficult	1	14	5	1	1	1	1	1	1	Disposable pads	2-3	Sometimes		0	0	0	0	1	1	1	1	1	0	0	1	1	1	1	0	Receive from family member AND Receive monies from home	More than 1 choice
20150715-Girl IN-N2.docx	Scared	1	15	3	1	1	1	1	1	0	Disposable pads	2-3	Often	1	0	0	0	0	1	1	0	1	0	0	0	0	0	0	1	0	Receive from family member AND Receive monies from home	More than 1 choice
20150715-Girl IN-N3.docx	Other - Bored, Irritable	1	15	3	0	1	0	1	0	0	Disposable pads	3+	Sometimes	0	0	0	0	0	1	1	0	0	0	1	0	0	1	0	0	0	Receive from family member AND Receive monies from home	More than 1 choice
20150715-Girl IN-N4.docx	Other - Normal	1	14	3.5	1	1	1	1	1	1	Disposable pads	3+	Sometimes	0	0	0	0	0	1	1	0	1	0	0	0	0	1	0	0	0	Receive monies from home to purchase	Mother
20150715-Girl IN-So1.docx	Shy	0	14	3	0	0	1	1	1	1	Disposable pads			0	0	0	0	0	1	1	0	0	0	0	1	0	1	0	0	0
20150715-Girl IN-So2.docx	Scared, Grown up/like a woman	1	14	7	0	0	0	0	1	0	Disposable pads			1	1	1	0	1	1	1	0	1	1	1	0	1	0	0	0	0		Mother AND Other and/or Other family members
20150715-Girl IN-So3.docx	Grown up/like a woman	1	15	3	1	1	1	1	1	1	Disposable pads			0	0	0	0	0	1	1	1	1	1	1	1	0	1	0	1	0		More than 1 choice
20150715-Girl IN-Th1.docx	Other - Bored	0	14	3	0	0	0	0	1	0	Disposable pads	3+	Often	1	1	1	0	0	0	1	0	0	0	1	0	0	0	0	1	0	Receive monies from home to purchase
20150716-Girl IN-N1.docx	Other - Normal	1	14	3.5	1	1	1	1	1	1	Disposable pads	3+	Always	0	1	0	1	0	1	1	0	1	0	0	1	1	1	0	1	0	Supplies are provided at school	Friends
20150716-Girl IN-N2.docx	Scared	0	13	2.5	1	1	1	1	1	1	Disposable pads	3+	Often	1	0	0	1	0	1	1	0	0	1	0	0	0	1	1	0	0	Receive monies from home to purchase
20150716-Girl IN-N3.docx	Scared	1	15	3	1	0	1	1	1	1	Disposable pads	3+	Always	0	0	1	0	0	1	1	0	1	1	1	0	1	0	0	1	0	Receive from family member AND Receive monies from home	Mother AND Aunt and/or Grandmother
20150716-Girl IN-Th1.docx	Other - Bored, Sometimes Happy	1	16	5.5	1	1	1	1	1	1	Disposable pads	2-3	Always	1	1	0	0	0	1	1	0	1	0	0	0	0	0	0	1	0	Receive monies from home to purchase	Mother
20150716-Girl IN-Th2.docx	Shy	1	14	2.5	0	1	1	1	0	1	Disposable pads	2-3	Sometimes	0	0	0	0	0	1	1	0	1	1	0	0	0	0	0	0	0	Receive monies from home to purchase	Mother AND Other and/or Other family members
20150716-Girl IN-Y1.docx	Burdened	0	14	7	1	1	1	0	1	1	Disposable pads	3+	Sometimes	0	0	0	0	0	1	1	1	0	0	0	0	0	0	1	0	0	Receive monies from home to purchase
20150716-Girl IN-Y2.docx	Shy	1	15	3.5	1	1	1	1	1	1	Disposable pads	3+	Never	0	0	0	1	0	1	1	0	0	0	0	1	1	0	0	0	0	Receive monies from home to purchase	Mother
20150716-Girl IN-Y3.docx	Burdened	1	15	3	1	1	1	0	1	1	Disposable pads	3+	Rarely	1	0	0	0	0	1	1	0	1	0	0	0	0	0	0	1	0	Receive from family member	Mother
n response		70			60	66	54	50	50	69				37	27	28	14	12	71	74	18	33	22	16	36	34	23	6	30	0
N total responses	75	75	75	74	74	75	75	75	75	75	75	72	71	74	75	75	75	75	75	75	75	75	75	74	75	75	75	75	75	75	72	71
Percent (n/N), if applicable		0.933333			0.810811	0.88	0.72	0.666667	0.666667	0.92				0.5	0.36	0.373333	0.186667	0.16	0.946667	0.986667	0.24	0.44	0.293333	0.216216	0.48	0.453333	0.306667	0.08	0.4	0
%Responded (N/75 SIs Total)	1	1	1	0.986667	0.986667	1	1	1	1	1	1	0.96	0.946667	0.986667	1	1	1	1	1	1	1	1	1	0.986667	1	1	1	1	1	1	0.96	0.946667

## Sheet: Other Persp Data - Fathers
Father Comfort Data - In Text
Data in response to Father SI question Q8a: "Do you feel confident/comfortable assisting your wife or daughter(s) with menstruation issues?"
ID	Reported feeling comfortable supporting wife and daughter(s) with menstruation (Y - 1, N - 0)
20150706-Father IN-K1	0
20150706-Father IN-K2	1
20150707-Father IN-K1	1
20150707-Father IN-K2	1
20150708-Father IN-K1	0
20150708-Father IN-K2	1
20150709-Father IN-K1	1
20150709-Father IN-K2	1
20150710-Father IN-K1	1
20150710-Father IN-K2	1
20150714-Father IN-C	1
20150714-Father IN-R	1
20150715-Father IN-C2	1
20150715-Father IN-R	1
20150716-Father IN-C	1
n response	13
N total	15
Percentage (n/N)	0.866667

## Sheet: Other Persp Data - Teachers
Teacher Belief Data - Table 8
Data in response to Teacher FG/SI question Q4.2: "Do you think male and female teachers can teach on this topic?" and Q4.4 "Should girls and boys be taught in separte classes about menstruation and menstrual hygiene management?"
ID	Female - Male and Female Can teach	Female - Female Only teach	Male - Male and Female Can Teach	Male - Female Only Teach		Female - should not separate boys and girls	Female - separate boys and girls	Male - should not separate boys and girls	Male - separate boys and girls
20150706-Teachers FG-Ta.docx	2					1	1	1
20150707-TeachersFG-Sr.docx.docx	4		3			1	1	2
20150708-TeachersFG-Ta.docx.docx	3		2			3		2
20150709-Teachers FG-Ta.docx		2		3		1			1
20150714-Teachers IN-C1.docx - MALE			1					1
20150714-Teachers IN-C2.docx - FEMALE	1					1
20150714-Teachers IN-C3.docx - FEMALE	1					1
20150715-Teachers FG-L.docx	2		3	1		2		4
20150716-Teachers IN-C1.docx - FEMALE		1					1
20150716-Teachers IN-C2.docx - FEMALE	1					1
20150716-Teachers IN-C3.docx - MALE			1					1
Total n Responses	14	3	10	4		11	3	11	1
Total N by Gender	17		14			14		12
Teaching Beliefs	By Gender	n Responses	N Total Responded	Percentage (n/N)
Believes both female and male teahers can teach about M&MHM	Female	14	17	0.823529
	Male	10	14	0.714286
Believes both girls and boys should be taught about M&MHM together	Female	11	14	0.785714
	Male	11	12	0.916667

## Sheet: Latrine Survey Data
Latrine Survey Data - Table 5
	BMC1	BMC2	BMC3	BMC4	BMC5	KT1	KT2	KT3	Totals
Total no. of functional latrines observed	3	3	5	4	3	3	3	4	28
No. of clean latrines	1	3	5	0	0	0	0	1	10
No. of latrines with soap inside or nearby	0	2	3	2	0	0	0	0	7
No. of latrines with private trash bin or nearby private disposal option	0	0	0	0	0	0	0	0	0
No. of latrines with door that locks from the inside	3	3	3	3	3	3	3	4	25
No. of latrines with door that allowed "peaking" (e.g., holes in door)	0	0	0	4	3	3	3	2	15

[truncated: 2 more sheets: Quote Library_Girls, Quote Library_Other Perspective]
